# Supplementary material for: Increased Incidence and Clinical Features of Septic Arthritis in Patients Aged 80 Years and above: A Comparative Analysis with Younger Cohorts
Source: Pathogens. 2024 Oct 11;13(10):891. doi: 10.3390/pathogens13100891 (PMC11510638; doi:10.3390/pathogens13100891)
Supplement: Supplementary file 1 [file pathogens-13-00891-s001.zip]

Archive with 1 entries (1 files):
- pathogens-3186103-supplementary.pdf
